# Supplementary material for: Comparison of neural mobilization and conservative treatment on pain, range of motion, and disability in cervical radiculopathy: A randomized controlled trial
Source: PLoS One. 2022 Dec 6;17(12):e0278177. doi: 10.1371/journal.pone.0278177 (PMC9725158; doi:10.1371/journal.pone.0278177)
Supplement: S1 Data — (XLSX) [file pone.0278177.s004.xlsx]

## Sheet: Sheet1
Group	pre NDI	mid NDI	post NDI	preC.flexion	Mid.C.flexion	Post.C.flexion	Pre.C.extension	Midc.extension	Post.C.extension	PreC.R.SF	Mid.C.R.SF	Post.C.R.SF	Pre.C.L.SF	mid.C.L.SF	Post.C.L.SF	pre.R.rot	mid.R.Rot	Post.R.Rot	Pre.L.Rot	Mid.L.Rot	Post.L.rot	pre.NPRS	Mid.NPRS	Post.NPRS
1	32	26	20	47	49	51	50	54	60	24	28	30	26	27	30	33	36	38	35	36	39	5	4	3
1	32	28	24	45	49	50	52	55	57	30	30	33	25	27	29	30	37	40	40	43	45	5	4	4
1	50	46	32	33	40	45	30	35	37	30	30	35	32	35	37	18	20	30	30	30	33	5	4	4
1	28	14	13	45	47	50	52	55	57	43	44	45	40	43	45	47	50	52	50	54	54	5	3	2
1	30	14	6	23	31	40	42	48	55	30	35	38	20	32	39	42	45	47	37	43	45	6	4	2
1	38	22	14	59	60	60	30	42	48	28	32	37	40	43	44	55	57	57	59	62	62	5	4	3
1	36	22	18	43	46	50	45	50	50	26	30	32	28	30	33	32	35	37	35	37	37	6	5	3
1	40	22	18	37	40	45	40	51	56	30	36	40	32	37	42	42	45	49	46	50	52	6	4	3
1	46.6	26.6	20	43	45	46	42	48	50	39	42	45	32	34	45	37	38	41	35	40	44	7	5	4
1	42	25	12	28	30	32	8	10	14	20	22	24	10	12	16	18	20	22	40	42	44	6	5	4
1	48	52	16	30	32	34	25	26	29	10	10	13	25	25	27	30	31	33	45	42	48	8	6	5
1	14	20	16	31	38	40	40	46	51	35	40	44	48	64	66	50	57	61	30	38	42	5	3	2
1	26	26	20	45	48	50	30	34	36	40	45	45	35	39	45	21	21	25	25	25	27	7	7	6
1	26	20	14	48	50	54	30	31	33	42	42	45	37	39	41	39	40	42	34	36	46	3	3	2
1	26	18	8	43	45	46	42	46	48	39	40	45	32	34	45	37	38	40	35	40	42	6	3	1
1	32	30	18	42	45	48	40	45	50	35	40	45	30	40	45	35	40	45	35	42	45	8	6	3
1	58	40	10	30	45	32	32	70	70	35	50	55	30	40	46	25	60	63	36	45	48	6	4	1
1	66	24	4	40	48	53	60	60	65	23	27	35	25	34	40	32	40	50	34	43	55	5	2	0
1	40	32	10	40	45	59	60	60	65	25	30	35	20	28	33	30	45	49	40	49	53	4	3	2
1	30	18	6	30	35	40	45	50	55	40	44	48	32	38	42	40	50	56	49	55	60	6	3	2
1	20	10	2	44	50	54	49	53	58	38	43	49	30	36	39	40	43	46	50	53	55	4	3	1
1	40	22	8	26	29	34	42	45	49	15	18	22	22	25	29	26	30	34	25	30	35	6	4	2
1	38	28	14	30	32	35	42	46	49	31	35	38	40	43	46	32	36	39	25	27	30	6	4	2
1	44	18	6	30	35	40	25	30	35	20	25	30	20	25	30	28	33	37	30	35	40	6	4	3
1	42	24	10	50	54	58	19	25	30	29	34	39	28	32	36	45	49	58	48	53	59	6	3	2
1	18	12	0	40	48	53	50	59	63	23	29	35	24	31	38	50	58	63	55	61	65	4	2	1
1	50	28	8	40	45	50	50	55	60	40	45	48	40	46	50	30	38	45	60	63	65	8	5	3
1	84	60	34	38	40	43	20	23	28	15	19	24	18	26	30	42	46	50	45	51	55	8	5	3
1	34	20	8	60	64	68	50	54	58	40	44	48	45	47	49	60	64	69	50	56	59	6	4	2
1	34	24	12	25	32	39	40	44	48	30	36	41	20	26	32	42	47	53	37	41	48	7	3	1
1	50	36	12	50	54	56	30	34	42	30	36	39	35	38	42	42	51	55	45	53	56	6	3	2
1	52	32	14	41	43	46	51	53	56	32	38	41	36	42	46	40	43	46	42	46	48	6	4	2
1	32	26	20	47	51	56	50	54	60	24	33	36	26	34	38	33	45	49	35	46	52	5	4	3
1	32	28	24	45	50	55	52	55	58	30	35	40	25	35	40	30	46	51	40	47	53	5	4	4
1	50	46	32	33	47	50	30	51	58	30	36	41	32	36	43	18	33	40	30	45	49	5	4	4
1	28	14	13	45	52	58	52	55	57	43	44	45	40	43	45	47	50	52	50	54	60	5	3	2
1	30	14	6	23	47	51	42	51	58	30	36	42	20	35	41	42	46	51	37	47	52	6	4	2
1	38	22	14	59	60	63	30	50	55	28	36	41	40	43	44	55	57	60	59	62	62	5	4	3
1	36	22	18	43	47	55	45	52	59	26	35	39	28	37	41	32	47	51	35	46	55	6	5	3
1	40	22	18	37	45	57	40	51	56	30	36	40	32	38	43	42	48	55	46	50	52	6	4	3
1	46.6	26.6	20	43	52	56	42	52	57	39	42	45	32	36	45	37	48	52	35	48	57	7	5	4
1	42	25	12	28	46	56	8	10	14	20	32	38	10	12	16	18	34	41	40	49	56	6	5	4
1	48	52	16	30	43	52	25	51	55	10	10	13	25	33	39	30	46	53	45	52	59	8	6	5
1	14	20	16	31	47	51	40	52	57	35	40	44	48	64	66	50	57	61	30	46	53	5	3	2
2	66	24	16	40	47	50	60	60	61	23	29	30	25	32	32	32	39	43	34	40	46	5	2	2
2	40	32	16	40	45	56	60	60	62	25	27	30	20	25	30	30	42	48	40	42	50	4	3	2
2	14	8	6	20	32	42	48	54	55	32	35	37	30	35	35	45	48	50	49	50	50	3	2	1
2	30	20	15	30	37	40	44	48	50	40	40	40	32	35	37	50	56	58	49	50	51	6	5	4
2	20	13	8	44	45	48	48	54	55	38	45	46	30	42	43	40	47	50	50	50	52	4	3	1
2	40	31	24	11	20	29	42	50	52	15	22	25	22	24	24	26	30	32	25	37	38	6	6	4
2	38	32	30	30	37	45	20	39	46	30	30	34	40	42	45	30	34	37	25	29	35	6	5	3
2	44	22	20	30	37	40	25	40	45	18	25	29	20	27	29	28	30	35	30	31	35	6	5	4
2	42	22	17	50	52	52	19	32	35	29	35	37	28	33	38	45	47	50	48	50	52	6	5	3
2	20	13	6	40	47	50	50	53	55	23	29	35	24	30	36	50	50	52	55	55	55	4	2	1
2	35	32	22	40	45	50	50	52	60	40	40	40	40	42	45	30	40	50	60	60	60	8	6	4
2	86	74	28	35	50	55	20	40	50	15	20	32	18	30	38	42	50	57	45	60	64	9	7	3
2	74	38	12	60	60	62	50	50	51	40	40	40	45	45	45	60	60	60	50	50	50	6	5	5
2	70	52	22	25	45	52	40	70	70	30	50	55	20	40	46	42	60	63	37	45	48	8	6	5
2	42	8	4	50	58	60	30	40	43	30	40	48	35	40	46	40	45	50	40	45	50	6	5	3
2	34	26	26	47	49	49	50	54	54	24	28	28	26	27	27	33	36	36	35	36	36	5	4	4
2	36	42	40	55	55	55	52	52	52	32	33	35	27	30	30	37	40	42	40	40	42	6	5	5
2	52	42	42	44	45	47	35	37	37	30	32	32	35	35	35	20	22	22	30	33	33	6	4	4
2	28	28	26	45	50	52	51	51	52	43	49	52	40	43	48	47	50	53	50	52	55	5	5	5
2	30	26	26	27	30	30	42	42	44	32	32	32	24	25	27	42	42	45	37	37	38	6	6	5
2	38	30	30	49	50	50	30	32	32	28	30	30	40	40	40	55	55	55	59	60	60	5	5	5
2	36	36	34	45	45	46	50	50	50	30	30	32	30	30	30	35	35	35	37	37	37	5	5	5
2	40	38	36	40	40	42	40	40	40	30	30	32	32	35	35	42	42	42	46	46	46	7	6	6
2	46	46	46	44	45	45	45	45	45	39	40	40	35	35	35	37	37	40	35	35	35	7	7	7
2	50	46	44	47	47	50	50	50	50	24	25	25	20	20	25	32	33	35	20	25	25	6	6	5
2	46	44	40	30	35	35	45	45	45	22	24	25	25	25	25	30	30	30	45	45	45	7	6	6
2	22	22	20	43	45	45	48	48	48	35	35	37	37	37	37	38	38	39	32	32	33	5	5	5
2	54	50	48	48	50	50	30	31	32	42	42	45	37	39	40	39	40	40	34	37	40	8	7	7
2	24	24	24	50	50	50	46	50	50	40	42	45	37	40	40	21	29	30	25	32	32	5	4	4
2	22	22	22	45	47	50	42	45	45	39	40	40	33	35	35	37	39	40	35	40	40	4	3	2
2	66	24	16	40	47	50	60	60	61	23	29	30	25	32	32	32	39	43	34	40	46	5	2	2
2	40	32	16	40	45	56	60	60	62	25	27	30	20	25	30	30	42	48	40	42	50	4	3	2
2	14	8	6	20	32	42	48	54	55	32	35	37	30	35	35	45	48	50	49	50	50	3	2	1
2	30	20	15	30	37	40	44	48	50	40	40	40	32	35	37	50	56	58	49	50	51	6	5	4
2	20	13	8	44	45	48	48	54	55	38	45	46	30	42	43	40	47	50	50	50	52	4	3	1
2	40	31	24	11	20	29	42	50	52	15	22	25	22	24	24	26	30	32	25	37	38	6	6	4
2	38	32	30	30	37	45	20	39	46	30	30	34	40	42	45	30	34	37	25	29	35	6	5	3
2	44	22	20	30	37	40	25	40	45	18	25	29	20	27	29	28	30	35	30	31	35	6	5	4
2	42	22	17	50	52	52	19	32	35	29	35	37	28	33	38	45	47	50	48	50	52	6	5	3
2	20	13	6	40	47	50	50	53	55	23	29	35	24	30	36	50	50	52	55	55	55	4	2	1
2	35	32	22	40	45	50	50	52	60	40	40	40	40	42	45	30	40	50	60	60	60	8	6	4
2	86	74	28	35	50	55	20	40	50	15	20	32	18	30	38	42	50	57	45	60	64	9	7	3
2	74	38	12	60	60	62	50	50	51	40	40	40	45	45	45	60	60	60	50	50	50	6	5	5
2	70	52	22	25	45	52	40	70	70	30	50	55	20	40	46	42	60	63	37	45	48	8	6	5
